# Supplementary material for: Pathogenicity of Asymptomatically Residing Fusarium Species in Non-Gramineous Plants and Weeds to Spring Wheat under Greenhouse Conditions
Source: Pathogens. 2022 Dec 4;11(12):1467. doi: 10.3390/pathogens11121467 (PMC9785125; doi:10.3390/pathogens11121467)
Supplement: Supplementary file 1 [file pathogens-11-01467-s001.zip]

Archive with 1 entries (1 files):
- pathogens-2026676-supplementary.pdf
